# Supplementary material for: An Efficient Continuous Flow Synthesis for the Preparation of N-Arylhydroxylamines: Via a DMAP-Mediated Hydrogenation Process
Source: Molecules. 2023 Mar 27;28(7):2968. doi: 10.3390/molecules28072968 (PMC10096002; doi:10.3390/molecules28072968)
Supplement: Supplementary file 1 [file molecules-28-02968-s001.zip]

Archive with 1 entries (1 files):
- molecules-2305754-SI.pdf
